# Supplementary material for: Is Bilirubin Associated with the Severity of Ischemic Stroke? A Dose Response Meta-Analysis
Source: J Clin Med. 2022 Jun 7;11(12):3262. doi: 10.3390/jcm11123262 (PMC9224549; doi:10.3390/jcm11123262)
Supplement: Supplementary file 1 [file jcm-11-03262-s001.zip]

Archive with 1 entries (1 files):
- jcm-1682133-supplementary.pdf
